# Supplementary material for: Vasopressor use following traumatic injury – A single center retrospective study
Source: PLoS One. 2017 Apr 27;12(4):e0176587. doi: 10.1371/journal.pone.0176587 (PMC5407798; doi:10.1371/journal.pone.0176587)
Supplement: S1 File — (CSV) [file pone.0176587.s001.csv]

ID	HDUnstable	HadVP	CrystalloidColloidInitial	BloodProductsInitial	InjuryToArrivalMin	HadAngioOR	InjuryToAngioORMin	HospitalStay	ICUStay	GCS	Age	DCRehab	DCHome	DCConval	DCHospit	DCLTC	Sex	TraumaType	PTI	ISS	Transfert	Mortality	DurationIntubation	VFD	TranexamicAcid	Intoxication	DNR	PMHxHTN	PMHxCRF	PMHxDialysis	PMHxCAD	PMHxPVD	PMHxHF	PMHxT2DM	PMHxInsulin	LowestMAP
1	0	0								7	36.73100616	1	0	0	0	0	M	blunt	6	30	0	0	14	14	0	1	0	0	0	0	0	0	0	0	0
2	1	1	4000	900	35	1	79	32	12	3	20.27378508	1	0	0	0	0	F	blunt	6	57	0	0	10	18	0	0	0	0	0	0	0	0	0	0	0	42
3	1	0	3023.333333	0	189	0		18	6	3	26.51882272	1	0	0	0	0	F	blunt	5	34	1	0	4	24	0	0	0	0	0	0	0	0	0	0	0	79
4	0	0								13	63.95071869	0	0	0	0	0	F	blunt		26	0	1	0	0	0	0	1	1	0	0	0	0	0	1	0
5	1	0	1721.666667	0	80	1	280	23	6	5	24.6899384	0	0	1	0	0	M	blunt	5	22	0	0	5	23	0	1	0	0	0	0	0	0	0	0	0	50
6	1	0	1512	0	48	0		10	7	11	59.28542094	0	1	0	0	0	M	blunt		38	0	0	0	28	0	0	0	0	0	0	0	0	0	0	0	49
7	1	0	3530	1295	45	0		21	6	13	19.16769336	0	1	0	0	0	M	blunt	12	29	0	0	1	27	1	0	0	0	0	0	0	0	0	0	0	48
8	0	0								3	86.45859001	0	0	0	0	0	M	blunt		16	1	1	1	0	0	0	1	1	1	0	1	1	0	0	0
9	1	1	1570.833333	120	325	1	525	28	19	15	65.65092402	1	0	0	0	0	M	blunt		33	1	0	4	15	0	0	0	1	0	0	0	0	0	0	0	65
10	1	1	2010	0	52	0		25	5	7	38.82546201	1	0	0	0	0	M	blunt	8	34	0	0	3	25	0	0	0	1	0	0	0	0	0	1	0	61
11	1	0	2218.333333	300	218	1	725	10	4	14	54.41752225	0	0	0	1	0	M	blunt	1	22	1	0	0	28	0	0	0	0	0	0	0	0	0	0	0	62
12	1	0	2515	0	60	0		12	5	15	44.24366872	0	1	0	0	0	M	blunt	4	10	0	0	0	28	0	0	0	0	0	0	0	0	0	0	0	52
13	1	1	477.6666667	0		0		21	11	7	85.60164271	0	0	0	0	0	M	blunt	5	26	0	1	7	0	0	0	0	0	0	0	1	0	0	0	0	64
14	0	0								14	71.90143737	0	0	1	0	0	F	blunt	0	12	0	0	0	28	0	0	0	1	0	0	0	0	0	0	0
15	1	1	4147.666667	2342.384615	51	1	306	56	26	7	56.81587953	1	0	0	0	0	M	blunt	5	34	0	0	15	6	0	1	0	0	0	0	0	0	0	0	0	38
16	1	1	5560	2788	171	1	380	8	5	13	24.04928131	0	1	0	0	0	M	penetrating		10	1	0	4	24	0	1	0	0	0	0	0	0	0	0	0	33
18	1	1	500	40	335	1	450	7	7	4	80.15331964	0	0	0	0	0	M	blunt		25	0	1	7	0	0	0	0	1	1	0	1	0	0	0	0	61
19	1	1	3160	0	198	0		8	7	13	19.04722793	0	1	0	0	0	M	penetrating		1	0	0	5	23	0	1	0	0	0	0	0	0	0	0	0	39
21	1	0	3393.333333	0	182	0		26	18	9	36.95003422	1	0	0	0	0	F	blunt	6	26	1	0	4	24	0	0	0	0	0	0	0	0	0	0	0	66
22	1	0	4363	600		1		7	4	14	58.56536619	0	1	0	0	0	M	blunt		16	0	0	0	28	0	1	0	1	0	0	0	0	0	1	0	57
23	0	0								5	92.98288843	0	0	0	0	0	F	blunt	8	25	0	1	2	0	0	0	1	0	0	0	0	0	0	0	0
24	1	1	7510	0	247	0		2	2	3	62.03696099	0	0	0	0	0	M	blunt		10	1	1	2	0	0	0	0	0	0	0	0	0	0	0	0	40
26	0	0								8	50.25598905	0	1	0	0	0	M	blunt	10	2	0	0	1	27	0	1	0	0	0	0	0	0	0	0	0
27	1	0	1063.333333	0	140	0		10	2	15	18.77891855	0	0	0	1	0	F	blunt	1	17	0	0	0	28	0	0	0	0	0	0	0	0	0	0	0	54
28	1	1	0	80	435	1	460	5	5	3	77.18548939	0	0	0	0	0	F	blunt		29	1	1	5	0	0	0	0	1	0	0	1	0	0	0	0	55
29	1	1	5000	1750	540	1	545	9	3	15	44.80492813	0	1	0	0	0	M	penetrating		9	1	0	0	28	1	0	0	0	0	0	0	0	0	1	0	77
30	1	0	4186.666667	0	219	1	331	30	3	15	50.49691992	0	1	0	0	0	M	blunt		10	1	0	2	26	0	0	0	0	0	0	0	0	0	0	0	71
32	0	0								14	35.59206023	0	1	0	0	0	M	blunt	0	2	0	0	2		0	1	0	0	0	0	0	0	0	0	0
33	1	1	4195.333333	0	239	0		35	8	14	66.4366872	0	0	0	1	0	M	blunt	5	19	1	0	5	23	0	0	0	1	0	0	1	0	0	0	0	40
34	0	0								14	71.71252567	0	0	0	0	1	F	blunt	0	29	0	0	0		0	1	0	0	0	0	0	0	0	0	0
35	0	0								15	24.51471595	0	1	0	0	0	F	blunt	0	5	0	0	0		0	0	0	0	0	0	0	0	0	0	0
36	1	1	2010	270	78	0		2	2	14	82.75701574	0	0	0	1	0	M	blunt	3	25	0	0			0	0	0	1	0	0	0	0	0	0	0	47
37	1	1	66.66666667	0	60	1	220	56	3	9	93.75770021	0	0	0	0	1	F	blunt	0	26	0	0	0	28	0	0	0	1	1	0	0	0	0	0	0	116
39	1	0	2955	472	89	0		37	37	15	86.61190965	0	0	0	0	0	M	blunt	3	22	0	1	0	0	0	0	0	1	1	0	1	1	0	0	0	46
40	1	0	0	483.8673469	35	0		29	2	12	77.7412731	0	1	0	0	0	F	blunt	3	16	0	0	0	28	0	0	0	1	1	0	1	0	0	1	0	53
42	0	0								14	93.52224504	0	0	0	0	0	M	blunt	0	1	0	1	0		0	0	0	1	0	0	0	0	0	0	0
43	0	0								14	54.25051335	0	1	0	0	0	M	blunt	6	11	0	0	1		0	1	0	0	0	0	0	0	0	0	0
44	1	1	2119.5	0	170	0		6	3	10	65.23750856	0	1	0	0	0	F	blunt		6	1	0	1	27	0	1	0	0	0	0	0	0	0	0	0	52
45	0	0								15	75.6495551	0	0	1	0	0	M	blunt	0	12	0	0	0		0	0	0	1	0	0	1	0	0	0	0
46	0	0								15	19.78097194	0	1	0	0	0	M	blunt	0	25	0	0	0		0	0	0	0	0	0	0	0	0	0	0
47	0	0								8	46.7926078	1	0	0	0	0	M	blunt	9	14	0	0	0		0	1	0	0	0	0	0	0	0	0	0
48	0	0								15	80.56125941	1	0	0	0	0	M	blunt	0	16	0	0	0		0	0	0	1	0	0	1	0	0	0	0
49	1	0	2242	0	149	1	285	8	1	14	19.35386721	0	1	0	0	0	M	blunt		4	1	0	0	28	0	0	0	0	0	0	0	0	0	0	0	71
50	0	0								15	86.93497604	0	0	1	0	0	F	blunt		16	0	0	0		0	0	0	1	0	0	0	0	0	0	0
51	0	0								14	74.6146475	1	0	0	0	0	M	blunt	0	26	0	0	0		0	0	0	0	0	0	0	0	0	0	0
52	1	1	1185	0	115	0		3	2	10	40.1889117	0	1	0	0	0	M	blunt	0	2	0	0	2	26	0	1	0	0	0	0	0	0	0	0	0	43
53	1	1	2010	0	52	0		2	2	6	66.13826146	0	1	0	0	0	M	blunt	5	4	0	0	2	26	0	1	0	1	0	0	1	1	0	1	0	57
56	1	0	2239.166667	266	1070	0		5	5	8	56.75564682	0	0	0	0	0	M	blunt		16	1	1	5	0	0	1	0	1	0	0	0	0	0	1	1	62
57	0	0								15	75.55373032	1	0	0	0	0	F	blunt		24	0	0	0		0	0	0	1	0	0	1	0	0	1	0
58	1	0	1435	0	180	0		40	4	12	21.80971937	0	1	0	0	0	M	blunt	0	29	0	0	0	28	0	1	0	0	0	0	0	0	0	0	0	62
59	0	0								15	42.091718	0	1	0	0	0	M	blunt	3	17	0	0	0		0	1	0	0	0	0	0	0	0	0	0
60	1	0	2960	0	65	1	300	13	3	15	22.88295688	0	1	0	0	0	M	blunt	4	27	0	0	0	28	0	0	0	0	0	0	0	0	0	0	0	59
61	1	0	2628.666667	0		0		18	7	6	28.63791923	1	0	0	0	0	M	blunt	5	29	0	0	5	23	0	1	0	0	0	0	0	0	0	0	0	76
62	1	0	2000	300	51	1	146	13	4	15	20.47912389	0	1	0	0	0	M	blunt	9	38	0	0	2	26	0	0	0	0	0	0	0	0	0	0	0	71
63	0	0								15	60.27378508	0	1	0	0	0	M	blunt		9	1	0	0		0	0	0	0	0	0	0	0	0	0	0
64	1	0	3012	568		0		16	4	14	68.8788501	1	0	0	0	0	M	blunt	1	17	0	0	0	28	0	0	0	1	0	0	0	0	0	0	0	53
65	1	0	1510	687	391	0		9	2	15	79.50992471	0	0	0	1	0	F	blunt		5	1	0	0	28	0	0	0	1	0	0	1	0	0	0	0	69
66	0	0								15	21.5633128	1	0	0	0	0	F	blunt	0	21	0	0	0		0	0	0	0	0	0	0	0	0	0	0
67	1	0	2305	283	46	0		9	4	15	23.25530459	0	1	0	0	0	M	blunt	6	25	0	0	0	28	0	0	0	0	0	0	0	0	0	0	0	53
68	0	0								14	65.80698152	1	0	0	0	0	F	blunt	0	30	0	0	4		0	0	0	0	0	0	0	0	0	0	0
69	1	1	1573.666667	0	280	0		66	14	4	69.3798768	0	0	0	1	0	M	blunt	8	21	1	0	9	19	0	0	0	0	0	0	0	0	0	1	0	69
70	0	0								6	24.5065024	0	1	0	0	0	M	blunt	5	1	0	0	1		0	1	0	0	0	0	0	0	0	0	0
71	0	0								7	34.32717317	0	1	0	0	0	M	blunt	5	11	0	0	1		0	1	0	0	0	0	0	0	0	0	0
72	1	0	933.6666667	0	80	0		7	4	15	38.74332649	0	1	0	0	0	F	blunt	3	22	0	0	0	28	0	0	0	1	0	0	0	0	0	1	1	47
73	1	1	3398.666667	0		0		2	2	12	35.4934976	0	1	0	0	0	M	blunt	7	5	0	0	2	26	0	1	0	0	0	0	0	0	0	0	0	54
74	0	0								15	41.97672827	0	1	0	0	0	F	blunt			1	0	2		0	0	0	1	0	0	0	0	0	0	0
75	0	0								6	55.19780972	0	0	0	0	0	M	blunt	8	41	0	1	4		0	0	0	0	0	0	0	0	0	0	0
76	1	0	6687.5	1357	420	1	570	65	2	15	29.82614648	0	1	0	0	0	M	blunt	0	11	1	0	0	28	0	0	0	0	0	0	0	0	0	0	0	58
77	0	0								15	27.32648871	0	0	0	1	0	M	blunt	0	10	0	0	0		0	0	0	0	0	0	0	0	0	0	0
78	1	1	2933.333333	2137	29	0		2	2	7	63.62491444	0	0	0	0	0	M	blunt	8	38	0	1	2	0	0	1	0	0	0	0	0	0	0	0	0	41
79	1	0	2010	0	36	0		18	2	15	68.44079398	1	0	0	0	0	M	blunt	2	17	0	0	0	28	0	0	0	0	0	0	1	1	0	0	0	63
80	1	0	3254.666667	600	155	0		22	10	8	29.13894593	1	0	0	0	0	F	blunt	12	22	1	0	4	24	1	0	0	0	0	0	0	0	0	0	0	53
81	0	0								6	77.25393566	1	0	0	0	0	F	blunt	3	17	1	0	2		0	0	0	1	1	0	0	1	0	1	0
82	1	0	4244.5	900	163	0		27	2	15	30.29431896	0	1	0	0	0	M	blunt	6	45	0	0	0	28	0	1	0	0	0	0	0	0	0	0	0	57
83	0	0								15	51.07460643	0	1	0	0	0	F	blunt	0	25	0	0	0	28	0	0	0	0	0	0	0	0	0	0	0
84	1	0	4010	581	71	1	273	22	4	15	65.25393566	1	0	0	0	0	M	blunt	1	26	0	0	0	28	1	0	0	1	0	0	0	0	0	1	0	57
85	0	0								15	42.55715264	0	1	0	0	0	M	blunt		9	0	0	4	24	0	0	0	0	0	0	0	0	0	0	0
86	1	0	1274.666667	0	102	0		3	2	6	43.60301164	0	1	0	0	0	M	blunt	5	5	0	0	1	27	0	1	0	0	0	0	0	0	0	0	0	51
87	1	0	2690	0	93	1	225	9	7	15	53.94387406	0	1	0	0	0	M	blunt		22	0	0	0	28	0	0	0	1	0	0	0	0	0	0	0	56
88	0	0								15	29.49486653	0	1	0	0	0	F	blunt		4	1	0	0	28	0	0	0	0	0	0	0	0	0	0	0
89	0	0								15	38.29705681	0	1	0	0	0	M	blunt	0	9	0	0	2	26	0	0	0	0	0	0	0	0	0	0	0
90	1	0	105	0	372	0		11	3	15	83.40588638	0	0	0	1	0	F	blunt	0	14	1	0	0	28	0	0	0	0	0	0	0	0	0	0	0	74
91	0	0								11	47.71800137	0	1	0	0	0	M	blunt	8	14	0	0	4	24	0	0	0	0	0	0	0	0	0	0	0
92	1	0	1260	0	75	1	460	31	3	14	52.45995893	0	0	1	0	0	M	blunt	3	22	0	0	0	28	0	0	0	0	0	0	0	0	0	0	0	57
93	0	0								15	59.24709103	0	1	0	0	0	M	penetrating		4	0	0	0	28	0	0	0	0	0	0	0	0	0	0	0
94	0	0								5	81.47022587	0	0	0	0	0	F	blunt	5	45	1	1	2	0	0	0	1	1	0	0	0	0	0	0	0
95	1	1	1101.333333	0	50	1	143	89	16	7	63.54825462	0	0	0	1	0	M	blunt	9	30	0	0	11	17	0	0	0	1	0	0	0	0	0	0	0	66
96	1	0	2010	644	160	0		13	3	15	50.38466804	0	1	0	0	0	M	blunt		22	0	0	0	28	0	0	0	0	0	0	0	0	0	1	0	98
97	1	0	428	0	192	0		7	5	15	81.9192334	0	1	0	0	0	M	blunt	0	14	0	0	0	28	0	0	0	0	0	0	0	0	0	0	0	66
98	1	0	3580.5	0	355	0		6	5	9	42.88569473	0	0	0	1	0	F	blunt		21	1	0	1	27	0	0	0	0	0	0	0	0	0	0	0	68
99	0	0								15	68.90622861	0	0	0	1	0	M	blunt	1	22	1	0	0	238	0	0	0	0	0	0	0	0	0	0	0
100	0	0								15	21.9028063	0	1	0	0	0	F	blunt	3	26	0	0	0	28	0	0	0	0	0	0	0	0	0	0	0
101	1	1	2000	300	44	1	104	41	17	3	38.64202601	1	0	0	0	0	F	blunt	8	57	0	0	14	14	1	0	0	0	0	0	0	0	0	0	0	65
102	0	0								15	62.53798768	0	1	0	0	0	M	blunt	0	19	0	0	0	28	0	0	0	0	0	0	0	0	0	1	0
103	1	1	1000	0	53	1	138	1	1	3	37.98494182	0	0	0	0	0	M	blunt	10	26	0	1	1	0	0	0	0	0	0	0	0	0	0	0	0	61
104	1	0	3166.666667	2300	185	1	300	28	15	15	52.44900753	1	0	0	0	0	M	blunt	3	17	1	0	9	17	1	0	0	0	0	0	0	0	0	0	0	55
105	1	0	1010	0	115	0		18	2	14	53.62902122	1	0	0	0	0	M	blunt	4	22	0	0	0	28	0	0	0	0	0	0	0	0	0	0	0	68
106	0	0								12	30.97604381	0	1	0	0	0	F	blunt	0	22	0	0	0	28	0	0	0	0	0	0	0	0	0	0	0
107	1	0	3482.5	0	61	0		4	3	13	24.49555099	0	1	0	0	0	M	blunt	0	12	0	0	0	28	0	1	0	0	0	0	0	0	0	0	0	35
108	1	1	2337	810		0		3	3	3	24.79945243	0	0	0	0	0	F	blunt	18	38	0	1	3	0	0	1	0	0	0	0	0	0	0	0	0	41
109	0	0								14	27.01984942	1	0	0	0	0	M	blunt	3	17	0	0	0	28	0	0	0	0	0	0	0	0	0	0	0
110	0	0								15	55.05817933	0	1	0	0	0	F	blunt	2	35	0	0	0	28	0	0	0	0	0	0	0	0	0	0	0
111	1	1	1010	0	26	0		3	2	5	32.43805613	0	1	0	0	0	M	blunt	8	5	0	0	2	26	0	1	0	0	0	0	0	0	0	0	0	59
112	1	1	3200	323.1759657	20	1	205	12	12	5	60.22176591	0	0	0	0	0	M	blunt	7	29	0	1	12	0	0	0	0	0	0	0	0	0	0	0	0	57
113	0	0								4	24.07392197	0	0	0	1	0	M	blunt		30	0	0	2	26	0	1	0	0	0	0	0	0	0	0	0
114	0	0								15	65.79876797	0	1	0	0	0	M	blunt	0	9	0	0	0	28	0	0	0	1	0	0	0	0	0	1	0
115	0	0								15	82.54620123	0	1	0	0	0	M	blunt	3	17	0	0	0	28	0	0	0	1	0	0	1	1	1	1	0
116	0	0								14	21.59342916	0	1	0	0	0	M	blunt	4	16	0	0	0	28	0	0	0	0	0	0	0	0	0	0	0
117	0	0								13	31.69062286	0	0	0	1	0	F	blunt	0	22	0	0	0	28	0	1	0	0	0	0	0	0	0	0	0
118	0	0								14	48.38329911	0	1	0	0	0	M	blunt	0	14	1	0	0	28	0	0	0	0	0	0	0	0	0	0	0
119	0	0								15	69.39904175	1	0	0	0	0	M	blunt		29	1	0	0	21	0	1	0	1	0	0	1	0	0	0	0
																															42
																															79
																															50
																															49
																															48
																															65
																															61
																															62
																															52
																															64
																															38
																															33
																															61
																															39
																															66
																															57
																															40
																															54
																															55
																															77
																															71
																															40
																															47
																															116
																															46
																															53
																															52
																															71
																															43
																															57
																															62
																															62
																															59
																															76
																															71
																															53
																															69
																															53
																															69
																															47
																															54
																															58
																															41
																															63
																															53
																															57
																															57
																															51
																															56
																															74
																															57
																															66
																															98
																															66
																															68
																															65
																															61
																															55
																															68
																															35
																															41
																															59
																															57
